# Supplementary material for: An Integrative Computational Pipeline for CK2 Inhibitor Discovery in Triple-Negative Breast Cancer Using Virtual Screening, Molecular Dynamics, Machine Learning, and Density Functional Theory
Source: Pharmaceuticals (Basel). 2026 Apr 28;19(5):694. doi: 10.3390/ph19050694 (PMC13209216; doi:10.3390/ph19050694)
Supplement: Supplementary file 1 [file pharmaceuticals-19-00694-s001.zip]

Archive with 1 entries (1 files):
- pharmaceuticals-4234575-supplementary.pdf
